# Supplementary material for: Single-Walled Carbon Nanotube Synthesis Yield Variation in a Horizontal Chemical Vapor Deposition Reactor
Source: Nanomaterials (Basel). 2021 Dec 4;11(12):3293. doi: 10.3390/nano11123293 (PMC8706368; doi:10.3390/nano11123293)
Supplement: Supplementary file 1 [file nanomaterials-11-03293-s001.zip]

Archive with 1 entries (1 files):
- nanomaterials-1451766-supplementary.pdf
